# Supplementary material for: A Simulated Case of Acute Salicylate Toxicity From an Intentional Overdose
Source: MedEdPORTAL. 2018 Feb 12;14:10678. doi: 10.15766/mep_2374-8265.10678 (PMC6342373; doi:10.15766/mep_2374-8265.10678)
Supplement: Supplementary file 1 — A. Simulation Case.docx B. Actor Scripts.docx C. Preparation Assignment.docx D. Introduction to Activity.docx E. Lab and Diagnostic Results.docx F. Treatment Options.docx G. Survey Instrument.docx H. Debriefing Questions and Answers.docx I. Debriefing Session PowerPoint.pptx J. Abbreviated Debriefing Questions and Answers.docx [file mep-14-10678-s001.zip]

Archive with 11 entries (11 files):
- _Educational_Summary_Report_10678.pdf
- A._Simulation_Case.docx
- B._Actor_Scripts.docx
- C._Preparation_Assignment.docx
- D._Introduction_to_Activity.docx
- E._Lab_and_Diagnostic_Results.docx
- F._Treatment_Options.docx
- G._Survey_Instrument.docx
- H._Debriefing_Questions_and_Answers.docx
- I._Debriefing_Session_PowerPoint.pptx
- J._Abbreviated_Debriefing_Questions_and_Answers.docx
